# Supplementary material for: Molecular Profiling of Glioblastoma Patient-Derived Single Cells Using Combined MALDI-MSI and MALDI-IHC
Source: Anal Chem. 2025 Feb 11;97(7):3846–54. doi: 10.1021/acs.analchem.4c03821 (PMC11866282; doi:10.1021/acs.analchem.4c03821)
Supplement: Supplementary file 2 — ac4c03821_si_002.xlsx [file ac4c03821_si_002.xlsx]

## Sheet: Info
Supplemental tables S2 and S3
Molecular profiling of glioblastoma patient-derived single cells using combined MALDI-MSI and MALDI-IHC
Authors:
Kasper K. Krestensen1, Tim F.E. Hendriks1, Andrej Grgic1, Marleen Derweduwe2, Frederik De Smet2, Ron M.A. Heeren1, Eva Cuypers1*
Affiliations
1The Maastricht MultiModal Molecular Imaging (M4I) institute, Division of Imaging Mass Spectrometry (IMS), Maastricht University, 6229 ER Maastricht, The Netherlands
2 Laboratory for Precision Cancer Medicine, Translational Cell and Tissue Unit, KU Leuven, 3001 Leuven, Belgium

## Sheet: Table S2
No prep (Cells stained with the Miralys probes without prior treatment)
Mean peak areas	cell 1	cell 2	cell 3	cell 4	cell 5	cell 6	cell 7	cell 8	cell 9	cell 10
GLUT1	28.023	27.9937	19.6704	14.2308	27.1882	3.98019	3.94292	3.59367	4.94257	37.6816
GFAP	32.5873	50.0907	35.1361	3.60737	4.48549	15.4453	38.3105	4.85397	3.76833	19.5366
SNCA	23.2758	4.89983	5.98757	8.51875	7.00734	5.25576	8.34995	4.47276	7.78156	5.92448
pTau(pS404)	5.68375	3.10236	9.22478	12.1144	13.8827	2.96382	9.09027	3.3048	12.6391	3.02398
NeuN
NF-L	11.1412	10.7169	9.98056	8.30571	14.3126	7.56502	7.94922	8.40678	8.12764	7.57239
MBP	9.98871	17.3525	6.24566	10.0514	4.71384	5.73588	6.60951	5.87542	22.2215	5.90908
SYN-I	16.2685	21.2554	16.0198	34.8078	35.436	18.899	31.838	33.4279	31.0279	19.2983
PVALB	9.72211	9.28353	6.90373	6.6867	6.03677	29.1078	5.64415	12.7187	13.049	5.59226
CD163	5.28009	4.05941	4.34099	3.83326	4.25441	7.83512	3.38553	4.15662	3.84371	3.74845
IBA-1
Nicastrin
MAP2
Amyloid-42	6.5555	11.276	14.623	11.9978	20.4468	19.9316	5.55956	12.4286	23.4242	6.22476
	GLUT1	GFAP	SNCA	pTau(pS404)	NeuN	NF-L	MBP	SYN-I	PVALB	CD163	IBA-1	Nicastrin	MAP2	Amyloid-42
average	17.1247	20.7822	8.14738	7.50299		9.4078	9.47035	25.8279	10.4745	4.47376				13.2468
stdev	12.0568	16.2647	5.22013	4.18084		2.04574	5.53251	7.70072	6.74396	1.21673				6.01074
SE	3.81268	5.14334	1.65075	1.3221		0.646921	1.74953	2.43518	2.13263	0.384765				1.90076
sqrt(10)	3.16228	3.16228	3.16228	3.16228		3.16228	3.16228	3.16228	3.16228	3.16228				3.16228
MALDI prep (MALDI-MSI sample preparation treatment of matrix application but without the subsequent MSI measurement)
Mean peak areas	cell 1	cell 2	cell 3	cell 4	cell 5	cell 6	cell 7	cell 8	cell 9	cell 10
GLUT1	30.8408	11.7646	22.8556	15.561	10.0056	13.5971	14.2943	22.0969	15.3361	16.641
GFAP	25.2401	33.7144	35.5402	29.813	16.9222	44.1901	40.2181	37.882	40.1024	39.8764
SNCA	32.5008	25.1593	37.1796	16.9505	21.5012	40.0758	10.6065	32.0071	2.60736	18.8302
pTau(pS404)	9.79827	3.2005	14.1266	12.7814	10.9333	18.577	9.34404	6.40133	9.41342	10.8998
NeuN
NF-L	5.56208	4.46788	4.27285	4.90064	4.41245	4.32538	5.15074	23.8966	4.65114	4.55499
MBP	12.7589	6.09391	28.8275	18.5537	19.3665	33.872	5.61107	31.3016	15.9969	14.328
SYN-I	35.1576	37.0605	27.5454	23.3646	13.7404	26.2176	33.9538	30.9722	30.7781	25.8299
PVALB	6.90757	28.057	30.9404	15.3917	15.756	6.8522	8.69663	7.0645	14.9148	13.3772
CD163	3.70416	4.17313	3.51208	3.84894	3.9069	3.71468	6.3897	3.26976	3.53732	3.7595
IBA-1
Nicastrin
MAP2
Amyloid-42	4.83238	4.73948	13.4076	15.065	15.1044	14.6706	10.4072	18.3447	17.9399	14.4294
	GLUT1	GFAP	SNCA	pTau(pS404)	NeuN	NF-L	MBP	SYN-I	PVALB	CD163	IBA-1	Nicastrin	MAP2	Amyloid-42
average	17.2993	34.3499	23.7418	10.5476		6.61947	18.671	28.462	14.7958	3.98162				12.8941
stdev	5.92569	7.8517	11.3529	3.96246		5.77177	9.40194	6.45063	8.137	0.835518				4.56309
SE	1.87387	2.48293	3.5901	1.25304		1.82519	2.97315	2.03987	2.57315	0.264214				1.44298
sqrt(10)	3.16228	3.16228	3.16228	3.16228		3.16228	3.16228	3.16228	3.16228	3.16228				3.16228
MSI 1 (prepared for and analyzed with MALDI-MSI)
Mean peak areas	cell 1	cell 2	cell 3	cell 4	cell 5	cell 6	cell 7	cell 8	cell 9	cell 10
GLUT1	12.1701	8.74411	8.78564	9.86008	15.0362	10.482	8.83583	13.7067	10.7593	12.3437
GFAP	57.4693	24.0931	29.8196	22.4931	33.0444	21.1828	10.8627	50.761	28.6917	26.543
SNCA	6.97733	2.58073	10.46	3.48196	3.46637	6.03442	16.6768	9.10589	39.3639	17.0112
pTau(pS404)	5.08872	8.87167	5.32995	7.18902	9.51501	7.36176	7.02905	9.40695	10.8681	4.53147
NeuN
NF-L	8.21159	5.1052	6.00314	7.26777	5.93669	5.48708	7.65026	9.91109	17.6801	16.9796
MBP	13.4664	13.8385	15.1157	20.3056	17.1139	4.33485	20.243	27.8475	13.9029	11.0261
SYN-I	16.4249	26.4628	11.3367	19.4391	11.0532	32.3859	18.4493	15.7385	9.82114	12.7089
PVALB	23.2376	13.3069	15.4497	13.6581	13.7062	12.3042	10.7907	16.2754	14.0375	12.8621
CD163	3.24218	3.39385	3.34742	3.81321	3.2024	4.78738	3.34622	4.41562	4.55815	6.13553
IBA-1
Nicastrin
MAP2
Amyloid-42	16.8907	9.111	8.71017	11.0839	8.99885	9.88511	12.6318	10.3264	16.5072	8.65336
	GLUT1	GFAP	SNCA	pTau(pS404)	NeuN	NF-L	MBP	SYN-I	PVALB	CD163	IBA-1	Nicastrin	MAP2	Amyloid-42
average	11.0724	30.4961	11.5158	7.51917		9.02325	15.7195	17.382	14.5628	4.0242				11.2799
stdev	2.07463	13.1959	10.4837	2.01474		4.3722	5.95352	6.87146	3.2342	0.901384				2.81128
SE	0.656055	4.1729	3.31525	0.637116		1.38261	1.88267	2.17295	1.02274	0.285043				0.889005
sqrt(10)	3.16228	3.16228	3.16228	3.16228		3.16228	3.16228	3.16228	3.16228	3.16228				3.16228

## Sheet: Table S3
Mean peak area	GLUT1	GFAP	SNCA	pTau(pS404)	NeuN	NF-L	MBP	SYN-I	PVALB	CD163	IBA-1	Nicastrin	MAP2	Amyloid-42	Average
No prep	17.1247	20.7822	8.14738	7.50299		9.4078	9.47035	25.8279	10.4745	4.47376				13.2468	12.6458
MALDI sample prep	17.2993	34.3499	23.7418	10.5476		6.61947	18.671	28.462	14.7958	3.98162				12.8941	17.1363
MSI1	11.0724	30.4961	11.5158	7.51917		9.02325	15.7195	17.382	14.5628	4.0242				11.2799	13.2595
Error bars (SE)
No Prep	3.81268	5.14334	1.65075	1.3221		0.646921	1.74953	2.43518	2.13263	0.384765				1.90076
MALDI	1.87387	2.48293	3.5901	1.25304		1.82519	2.97315	2.03987	2.57315	0.264214				1.44298
MSI1	0.656055	4.1729	3.31525	0.637116		1.38261	1.88267	2.17295	1.02274	0.285043				0.889005
	No Prep	MALDI	MSI1
GLUT1	17.1247	17.2993	11.0724
GFAP	20.7822	34.3499	30.4961
SNCA	8.14738	23.7418	11.5158
pTau(pS404)	7.50299	10.5476	7.51917
NeuN
NF-L	9.4078	6.61947	9.02325
MBP	9.47035	18.671	15.7195
SYN-I	25.8279	28.462	17.382
PVALB	10.4745	14.7958	14.5628
CD163	4.47376	3.98162	4.0242
IBA-1
Nicastrin
MAP2
Amyloid-42	13.2468	12.8941	11.2799
Average	12.6458	17.1363	13.2595
t-test 1v2	0.119197
t-test 2v3	0.159786
Anova: Single Factor
SUMMARY
Groups	Count	Sum	Average	Variance
Column 1	10	126.458	12.6458	44.3487
Column 2	10	171.363	17.1363	91.2367
Column 3	10	132.595	13.2595	52.1973
ANOVA
Source of Variation	SS	df	MS	F	P-value	F crit
Between Groups	118.566	2	59.2829	0.947099	0.400375	3.35413
Within Groups	1690.04	27	62.5942
Total	1808.61	29
